# Supplementary material for: Genomic evidence for males of exceptional reproductive output (ERO) in apes and humans
Source: Natl Sci Rev. 2025 Jun 28;12(9):nwaf257. doi: 10.1093/nsr/nwaf257 (PMC12418932; doi:10.1093/nsr/nwaf257)
Supplement: nwaf257_Supplemental_Files [file nwaf257_supplemental_files.zip]

Archive with 3 entries (3 files):
- Table S3.xlsx
- Table S5.xlsx
- VmVf_SI_NSR_final.docx
