# Supplementary material for: Genomic evidence for males of exceptional reproductive output (ERO) in apes and humans
Source: Natl Sci Rev. 2025 Jun 28;12(9):nwaf257. doi: 10.1093/nsr/nwaf257 (PMC12418932; doi:10.1093/nsr/nwaf257)
Supplement: nwaf257_Supplemental_Files [file nwaf257_supplemental_files.zip › Table S3.xlsx]

## Sheet: population-wide
Table S3. Low-frequency variants (ξ1 to ξ5) in the site frequency spectrum of each chromosome across two human datasets.
Data Souce	HGDP, n=84 for each population
Methods	biallelic phased loci, bootstrapping times: 10,000, 120,000 1-kb windows across the genome per iteration;
Reference	GRCh38
	95%CI of the Mean (per kb)
	Autosomes					chrX					chrY
	Asian					Asian					Asian
	ξ1	ξ2	ξ3	ξ4	ξ5	ξ1	ξ2	ξ3	ξ4	ξ5	ξ1	ξ2	ξ3	ξ4	ξ5
	1.2137	0.314161	0.174649	0.124169	0.0986846	0.880397	0.201576	0.102794	0.0745723	0.0539699	0.188625	0.0195702	0.0261926	0.0276254	0.0127905
	[1.208466,1.219317]	[0.312017,0.316343]	[0.173267,0.176072]	[0.123122,0.12516]	[0.097827,0.099535]	[0.877613,0.883598]	[0.199964,0.203134]	[0.101607,0.103998]	[0.073639,0.075614]	[0.053057,0.054826]	[0.186659,0.190506]	[0.019262,0.019906]	[0.025778,0.026575]	[0.027209,0.028015]	[0.012544,0.013022]
	European					European					European
	ξ1	ξ2	ξ3	ξ4	ξ5	ξ1	ξ2	ξ3	ξ4	ξ5	ξ1	ξ2	ξ3	ξ4	ξ5
	1.14105	0.341647	0.204736	0.149161	0.118396	0.794816	0.211599	0.117693	0.083422	0.0640051	0.137376	0.0290931	0.0142757	0.01805	0.00954045
	[1.135471,1.146507]	[0.339551,0.343742]	[0.203411,0.206067]	[0.148084,0.150402]	[0.117353,0.119229]	[0.792001,0.797606]	[0.210013,0.213262]	[0.116548,0.118884]	[0.082354,0.084487]	[0.062989,0.064978]	[0.135987,0.138821]	[0.028663,0.029508]	[0.014018,0.014547]	[0.017772,0.018353]	[0.009347,0.009753]
	African					African					African
	ξ1	ξ2	ξ3	ξ4	ξ5	ξ1	ξ2	ξ3	ξ4	ξ5	ξ1	ξ2	ξ3	ξ4	ξ5
	2.46909	1.01152	0.590621	0.399936	0.295496	1.6314	0.65884	0.394002	0.269484	0.204672	0.171449	0.114852	0.0173161	0.0262799	0.00520706
	[2.461563,2.476914]	[1.008082,1.01489]	[0.588513,0.593053]	[0.398251,0.401724]	[0.294074,0.296778]	[1.62651,1.635892]	[0.65627,0.661558]	[0.392212,0.395919]	[0.267841,0.271178]	[0.203168,0.206059]	[0.169738,0.173401]	[0.113626,0.116074]	[0.016995,0.017618]	[0.025904,0.026677]	[0.005066,0.005342]
Data Souce	1000 Genomes Project phase3, n=46 for each population
Methods	biallelic phased loci, bootstrapping times: 10,000, 120,000 1-kb windows across the genome per iteration;
Reference	GRCh37
	95%CI of the Mean (per kb)
	Autosomes					chrX					chrY
	Asian					Asian					Asian
	ξ1	ξ2	ξ3	ξ4	ξ5	ξ1	ξ2	ξ3	ξ4	ξ5	ξ1	ξ2	ξ3	ξ4	ξ5
	0.581767	0.194796	0.1326	0.108547	0.0915058	0.451327	0.127061	0.0688949	0.0559055	0.0467993	0.0360222	0.00602897	0.00643314	0.00138094	0.00227349
	[0.579275,0.584085]	[0.193125,0.196568]	[0.131133,0.133992]	[0.107109,0.109846]	[0.090281,0.092782]	[0.449394,0.45306]	[0.125848,0.128119]	[0.068072,0.06983]	[0.055006,0.056877]	[0.046052,0.047544]	[0.035384,0.036609]	[0.005865,0.006187]	[0.006272,0.006594]	[0.001311,0.001446]	[0.00219,0.002364]
	European					European					European
	ξ1	ξ2	ξ3	ξ4	ξ5	ξ1	ξ2	ξ3	ξ4	ξ5	ξ1	ξ2	ξ3	ξ4	ξ5
	0.634598	0.24612	0.163136	0.12782	0.106248	0.465121	0.149304	0.090823	0.0640649	0.0520479	0.0237622	0.00697204	0.00176827	8.42034e-05	0.000101044
	[0.631926,0.637204]	[0.244342,0.247919]	[0.161646,0.164666]	[0.1265,0.129252]	[0.104928,0.107541]	[0.462797,0.467116]	[0.148038,0.150549]	[0.089724,0.09191]	[0.06317,0.06494]	[0.051251,0.052909]	[0.023335,0.024236]	[0.006782,0.007159]	[0.001692,0.001836]	[0.000074,0.000096]	[0.000092,0.000112]
	African					African					African
	ξ1	ξ2	ξ3	ξ4	ξ5	ξ1	ξ2	ξ3	ξ4	ξ5	ξ1	ξ2	ξ3	ξ4	ξ5
	1.24192	0.588631	0.375077	0.271203	0.21001	0.936425	0.411431	0.249787	0.171439	0.135896	0.0175985	0.00218929	0.0034355	0.000202088	0.000117885
	[1.237749,1.245906]	[0.585931,0.591132]	[0.373039,0.377218]	[0.26946,0.273247]	[0.208405,0.211674]	[0.932987,0.939763]	[0.409441,0.41358]	[0.248111,0.251233]	[0.170168,0.172739]	[0.134777,0.137058]	[0.017263,0.017936]	[0.002114,0.002269]	[0.003328,0.003546]	[0.000183,0.000221]	[0.000108,0.000129]
Note: ξi (= θ/i) is the variant occurring i times in each population.
