# Supplementary material for: Genomic evidence for males of exceptional reproductive output (ERO) in apes and humans
Source: Natl Sci Rev. 2025 Jun 28;12(9):nwaf257. doi: 10.1093/nsr/nwaf257 (PMC12418932; doi:10.1093/nsr/nwaf257)
Supplement: nwaf257_Supplemental_Files [file nwaf257_supplemental_files.zip › Table S5.xlsx]

## Sheet: KGP
Table S5. List of Human Samples from Two Datasets(KGP)
Sample ID	Population	Super population	Data source
NA18530	CHB	East Asian	KGP
NA18534	CHB	East Asian	KGP
NA18536	CHB	East Asian	KGP
NA18543	CHB	East Asian	KGP
NA18544	CHB	East Asian	KGP
NA18546	CHB	East Asian	KGP
NA18548	CHB	East Asian	KGP
NA18549	CHB	East Asian	KGP
NA18557	CHB	East Asian	KGP
NA18559	CHB	East Asian	KGP
NA18606	CHB	East Asian	KGP
NA18611	CHB	East Asian	KGP
NA18612	CHB	East Asian	KGP
NA18613	CHB	East Asian	KGP
NA18620	CHB	East Asian	KGP
NA18621	CHB	East Asian	KGP
NA18622	CHB	East Asian	KGP
NA18623	CHB	East Asian	KGP
NA18624	CHB	East Asian	KGP
NA18632	CHB	East Asian	KGP
NA18633	CHB	East Asian	KGP
NA18635	CHB	East Asian	KGP
NA18636	CHB	East Asian	KGP
NA18637	CHB	East Asian	KGP
NA18639	CHB	East Asian	KGP
NA18643	CHB	East Asian	KGP
NA18645	CHB	East Asian	KGP
NA18647	CHB	East Asian	KGP
NA18740	CHB	East Asian	KGP
NA18745	CHB	East Asian	KGP
NA18747	CHB	East Asian	KGP
NA18748	CHB	East Asian	KGP
NA18749	CHB	East Asian	KGP
NA18757	CHB	East Asian	KGP
NA18629	CHB	East Asian	KGP
NA18648	CHB	East Asian	KGP
NA18558	CHB	East Asian	KGP
NA18561	CHB	East Asian	KGP
NA18562	CHB	East Asian	KGP
NA18563	CHB	East Asian	KGP
NA18572	CHB	East Asian	KGP
NA18603	CHB	East Asian	KGP
NA18605	CHB	East Asian	KGP
NA18608	CHB	East Asian	KGP
NA18609	CHB	East Asian	KGP
NA18638	CHB	East Asian	KGP
NA12748	CEU	European	KGP
NA12775	CEU	European	KGP
NA12777	CEU	European	KGP
NA12827	CEU	European	KGP
NA12829	CEU	European	KGP
NA12842	CEU	European	KGP
NA12889	CEU	European	KGP
NA06986	CEU	European	KGP
NA06994	CEU	European	KGP
NA07051	CEU	European	KGP
NA07347	CEU	European	KGP
NA07357	CEU	European	KGP
NA10851	CEU	European	KGP
NA11829	CEU	European	KGP
NA11831	CEU	European	KGP
NA11881	CEU	European	KGP
NA11919	CEU	European	KGP
NA11992	CEU	European	KGP
NA11994	CEU	European	KGP
NA12003	CEU	European	KGP
NA12005	CEU	European	KGP
NA07048	CEU	European	KGP
NA11932	CEU	European	KGP
NA12043	CEU	European	KGP
NA12045	CEU	European	KGP
NA12144	CEU	European	KGP
NA12154	CEU	European	KGP
NA12155	CEU	European	KGP
NA12716	CEU	European	KGP
NA12750	CEU	European	KGP
NA12760	CEU	European	KGP
NA12762	CEU	European	KGP
NA12812	CEU	European	KGP
NA12814	CEU	European	KGP
NA12872	CEU	European	KGP
NA12874	CEU	European	KGP
NA06984	CEU	European	KGP
NA11843	CEU	European	KGP
NA11893	CEU	European	KGP
NA11930	CEU	European	KGP
NA12272	CEU	European	KGP
NA12282	CEU	European	KGP
NA12286	CEU	European	KGP
NA12340	CEU	European	KGP
NA12342	CEU	European	KGP
NA12347	CEU	European	KGP
NA18868	YRI	African	KGP
NA18908	YRI	African	KGP
NA18910	YRI	African	KGP
NA18917	YRI	African	KGP
NA18923	YRI	African	KGP
NA18934	YRI	African	KGP
NA19092	YRI	African	KGP
NA19096	YRI	African	KGP
NA19107	YRI	African	KGP
NA19113	YRI	African	KGP
NA19117	YRI	African	KGP
NA19121	YRI	African	KGP
NA19130	YRI	African	KGP
NA19146	YRI	African	KGP
NA19175	YRI	African	KGP
NA19184	YRI	African	KGP
NA19189	YRI	African	KGP
NA19198	YRI	African	KGP
NA19213	YRI	African	KGP
NA19223	YRI	African	KGP
NA19236	YRI	African	KGP
NA19248	YRI	African	KGP
NA19256	YRI	African	KGP
NA18865	YRI	African	KGP
NA18877	YRI	African	KGP
NA18879	YRI	African	KGP
NA18915	YRI	African	KGP
NA18486	YRI	African	KGP
NA18498	YRI	African	KGP
NA18501	YRI	African	KGP
NA18504	YRI	African	KGP
NA18507	YRI	African	KGP
NA18510	YRI	African	KGP
NA18516	YRI	African	KGP
NA18519	YRI	African	KGP
NA18522	YRI	African	KGP
NA18853	YRI	African	KGP
NA18856	YRI	African	KGP
NA18871	YRI	African	KGP
NA19098	YRI	African	KGP
NA19119	YRI	African	KGP
NA19138	YRI	African	KGP
NA19141	YRI	African	KGP
NA19144	YRI	African	KGP
NA19153	YRI	African	KGP
NA19160	YRI	African	KGP

## Sheet: HGDP
Table S5. List of Human Samples from Two Datasets(HGDP)
Sample ID	Population	Super population	Data source
HGDP00717	Cambodians	East Asian	HGDP
HGDP00716	Cambodians	East Asian	HGDP
HGDP00714	Cambodians	East Asian	HGDP
HGDP01312	Dai	East Asian	HGDP
HGDP01307	Dai	East Asian	HGDP
HGDP01310	Dai	East Asian	HGDP
HGDP01221	Daur	East Asian	HGDP
HGDP01217	Daur	East Asian	HGDP
HGDP01218	Daur	East Asian	HGDP
HGDP01214	Daur	East Asian	HGDP
HGDP00971	Han	East Asian	HGDP
HGDP00780	Han	East Asian	HGDP
HGDP00774	Han	East Asian	HGDP
HGDP00977	Han	East Asian	HGDP
HGDP00973	Han	East Asian	HGDP
HGDP00778	Han	East Asian	HGDP
HGDP00775	Han	East Asian	HGDP
HGDP00786	Han	East Asian	HGDP
HGDP01296	Han	East Asian	HGDP
HGDP00782	Han	East Asian	HGDP
HGDP00779	Han	East Asian	HGDP
HGDP01236	Hezhen	East Asian	HGDP
HGDP01237	Hezhen	East Asian	HGDP
HGDP01233	Hezhen	East Asian	HGDP
HGDP01241	Hezhen	East Asian	HGDP
HGDP00769	Japanese	East Asian	HGDP
HGDP00748	Japanese	East Asian	HGDP
HGDP00750	Japanese	East Asian	HGDP
HGDP00758	Japanese	East Asian	HGDP
HGDP00791	Japanese	East Asian	HGDP
HGDP00762	Japanese	East Asian	HGDP
HGDP00751	Japanese	East Asian	HGDP
HGDP00747	Japanese	East Asian	HGDP
HGDP00749	Japanese	East Asian	HGDP
HGDP00752	Japanese	East Asian	HGDP
HGDP00767	Japanese	East Asian	HGDP
HGDP01320	Lahu	East Asian	HGDP
HGDP01326	Lahu	East Asian	HGDP
HGDP01318	Lahu	East Asian	HGDP
HGDP01317	Lahu	East Asian	HGDP
HGDP01319	Lahu	East Asian	HGDP
HGDP01194	Miaozu	East Asian	HGDP
HGDP01192	Miaozu	East Asian	HGDP
HGDP01189	Miaozu	East Asian	HGDP
HGDP01191	Miaozu	East Asian	HGDP
HGDP01195	Miaozu	East Asian	HGDP
HGDP01228	Mongola	East Asian	HGDP
HGDP01230	Mongola	East Asian	HGDP
HGDP01338	Naxi	East Asian	HGDP
HGDP01339	Naxi	East Asian	HGDP
HGDP01341	Naxi	East Asian	HGDP
HGDP01342	Naxi	East Asian	HGDP
HGDP01205	Oroqen	East Asian	HGDP
HGDP01204	Oroqen	East Asian	HGDP
HGDP01206	Oroqen	East Asian	HGDP
HGDP01203	Oroqen	East Asian	HGDP
HGDP01349	Tu	East Asian	HGDP
HGDP01348	Tu	East Asian	HGDP
HGDP01353	Tu	East Asian	HGDP
HGDP01352	Tu	East Asian	HGDP
HGDP01100	Tujia	East Asian	HGDP
HGDP01102	Tujia	East Asian	HGDP
HGDP01096	Tujia	East Asian	HGDP
HGDP01104	Tujia	East Asian	HGDP
HGDP01103	Tujia	East Asian	HGDP
HGDP01247	Xibo	East Asian	HGDP
HGDP01245	Xibo	East Asian	HGDP
HGDP01248	Xibo	East Asian	HGDP
HGDP01249	Xibo	East Asian	HGDP
HGDP01244	Xibo	East Asian	HGDP
HGDP01243	Xibo	East Asian	HGDP
HGDP00960	Yakut	East Asian	HGDP
HGDP00945	Yakut	East Asian	HGDP
HGDP00964	Yakut	East Asian	HGDP
HGDP00952	Yakut	East Asian	HGDP
HGDP00958	Yakut	East Asian	HGDP
HGDP00954	Yakut	East Asian	HGDP
HGDP00953	Yakut	East Asian	HGDP
HGDP00951	Yakut	East Asian	HGDP
HGDP01185	Yizu	East Asian	HGDP
HGDP01187	Yizu	East Asian	HGDP
HGDP01182	Yizu	East Asian	HGDP
HGDP01184	Yizu	East Asian	HGDP
HGDP01186	Yizu	East Asian	HGDP
HGDP01383	Adygei	European	HGDP
HGDP01397	Adygei	European	HGDP
HGDP01403	Adygei	European	HGDP
HGDP01404	Adygei	European	HGDP
HGDP01396	Adygei	European	HGDP
HGDP01402	Adygei	European	HGDP
HGDP01385	Adygei	European	HGDP
HGDP00519	French	European	HGDP
HGDP00530	French	European	HGDP
HGDP00525	French	European	HGDP
HGDP00521	French	European	HGDP
HGDP00512	French	European	HGDP
HGDP00533	French	European	HGDP
HGDP00528	French	European	HGDP
HGDP00522	French	European	HGDP
HGDP00515	French	European	HGDP
HGDP00511	French	European	HGDP
HGDP00538	French	European	HGDP
HGDP01358	French_Basque	European	HGDP
HGDP01370	French_Basque	European	HGDP
HGDP01375	French_Basque	European	HGDP
HGDP01377	French_Basque	European	HGDP
HGDP01357	French_Basque	European	HGDP
HGDP01364	French_Basque	European	HGDP
HGDP01359	French_Basque	European	HGDP
HGDP01378	French_Basque	European	HGDP
HGDP01361	French_Basque	European	HGDP
HGDP01362	French_Basque	European	HGDP
HGDP01376	French_Basque	European	HGDP
HGDP01360	French_Basque	European	HGDP
HGDP01379	French_Basque	European	HGDP
HGDP01372	French_Basque	European	HGDP
HGDP01374	French_Basque	European	HGDP
HGDP01149	North_Italian	European	HGDP
HGDP01155	North_Italian	European	HGDP
HGDP01152	North_Italian	European	HGDP
HGDP01151	North_Italian	European	HGDP
HGDP01174	North_Italian	European	HGDP
HGDP01153	North_Italian	European	HGDP
HGDP01173	North_Italian	European	HGDP
HGDP00804	Orcadian	European	HGDP
HGDP00803	Orcadian	European	HGDP
HGDP00798	Orcadian	European	HGDP
HGDP00807	Orcadian	European	HGDP
HGDP00810	Orcadian	European	HGDP
HGDP00795	Orcadian	European	HGDP
HGDP00808	Orcadian	European	HGDP
HGDP00897	Russian	European	HGDP
HGDP00900	Russian	European	HGDP
HGDP00886	Russian	European	HGDP
HGDP00883	Russian	European	HGDP
HGDP00891	Russian	European	HGDP
HGDP00887	Russian	European	HGDP
HGDP00892	Russian	European	HGDP
HGDP00893	Russian	European	HGDP
HGDP00888	Russian	European	HGDP
HGDP00879	Russian	European	HGDP
HGDP00895	Russian	European	HGDP
HGDP00890	Russian	European	HGDP
HGDP00882	Russian	European	HGDP
HGDP00880	Russian	European	HGDP
HGDP00896	Russian	European	HGDP
HGDP00894	Russian	European	HGDP
HGDP00671	Sardinian	European	HGDP
HGDP00666	Sardinian	European	HGDP
HGDP00674	Sardinian	European	HGDP
HGDP01076	Sardinian	European	HGDP
HGDP00668	Sardinian	European	HGDP
HGDP01063	Sardinian	European	HGDP
HGDP01066	Sardinian	European	HGDP
HGDP01069	Sardinian	European	HGDP
HGDP01077	Sardinian	European	HGDP
HGDP01067	Sardinian	European	HGDP
HGDP01073	Sardinian	European	HGDP
HGDP00670	Sardinian	European	HGDP
HGDP01071	Sardinian	European	HGDP
HGDP01075	Sardinian	European	HGDP
HGDP01079	Sardinian	European	HGDP
HGDP01162	Tuscan	European	HGDP
HGDP01167	Tuscan	European	HGDP
HGDP01163	Tuscan	European	HGDP
HGDP01161	Tuscan	European	HGDP
HGDP01164	Tuscan	European	HGDP
HGDP01166	Tuscan	European	HGDP
HGDP01411	Bantu_N.E.	African	HGDP
HGDP01416	Bantu_N.E.	African	HGDP
HGDP01415	Bantu_N.E.	African	HGDP
HGDP01418	Bantu_N.E.	African	HGDP
HGDP01417	Bantu_N.E.	African	HGDP
HGDP01405	Bantu_N.E.	African	HGDP
HGDP01406	Bantu_N.E.	African	HGDP
HGDP01408	Bantu_N.E.	African	HGDP
HGDP01419	Bantu_N.E.	African	HGDP
HGDP01412	Bantu_N.E.	African	HGDP
HGDP00993	Bantu_S.E._Pedi	African	HGDP
HGDP00994	Bantu_S.E._S.Sotho	African	HGDP
HGDP01034	Bantu_S.E._Tswana	African	HGDP
HGDP01030	Bantu_S.E._Tswana	African	HGDP
HGDP01033	Bantu_S.E._Zulu	African	HGDP
HGDP01028	Bantu_S.W._Herero	African	HGDP
HGDP01035	Bantu_S.W._Herero	African	HGDP
HGDP01031	Bantu_S.W._Ovambo	African	HGDP
HGDP00460	Biaka_Pygmies	African	HGDP
HGDP00455	Biaka_Pygmies	African	HGDP
HGDP01086	Biaka_Pygmies	African	HGDP
HGDP00475	Biaka_Pygmies	African	HGDP
HGDP00466	Biaka_Pygmies	African	HGDP
HGDP00472	Biaka_Pygmies	African	HGDP
HGDP01094	Biaka_Pygmies	African	HGDP
HGDP00473	Biaka_Pygmies	African	HGDP
HGDP00985	Biaka_Pygmies	African	HGDP
HGDP00453	Biaka_Pygmies	African	HGDP
HGDP00457	Biaka_Pygmies	African	HGDP
HGDP00458	Biaka_Pygmies	African	HGDP
HGDP00986	Biaka_Pygmies	African	HGDP
HGDP00470	Biaka_Pygmies	African	HGDP
HGDP00479	Biaka_Pygmies	African	HGDP
HGDP00469	Biaka_Pygmies	African	HGDP
HGDP00454	Biaka_Pygmies	African	HGDP
HGDP00461	Biaka_Pygmies	African	HGDP
HGDP00452	Biaka_Pygmies	African	HGDP
HGDP00464	Biaka_Pygmies	African	HGDP
HGDP01090	Biaka_Pygmies	African	HGDP
HGDP00459	Biaka_Pygmies	African	HGDP
HGDP01286	Mandenka	African	HGDP
HGDP00905	Mandenka	African	HGDP
HGDP00906	Mandenka	African	HGDP
HGDP01200	Mandenka	African	HGDP
HGDP00912	Mandenka	African	HGDP
HGDP01283	Mandenka	African	HGDP
HGDP00908	Mandenka	African	HGDP
HGDP01199	Mandenka	African	HGDP
HGDP00907	Mandenka	African	HGDP
HGDP01202	Mandenka	African	HGDP
HGDP00904	Mandenka	African	HGDP
HGDP01284	Mandenka	African	HGDP
HGDP01285	Mandenka	African	HGDP
HGDP00913	Mandenka	African	HGDP
HGDP00911	Mandenka	African	HGDP
HGDP00462	Mbuti_Pygmies	African	HGDP
HGDP00450	Mbuti_Pygmies	African	HGDP
HGDP00474	Mbuti_Pygmies	African	HGDP
HGDP01081	Mbuti_Pygmies	African	HGDP
HGDP00463	Mbuti_Pygmies	African	HGDP
HGDP00449	Mbuti_Pygmies	African	HGDP
HGDP00467	Mbuti_Pygmies	African	HGDP
HGDP00984	Mbuti_Pygmies	African	HGDP
HGDP00456	Mbuti_Pygmies	African	HGDP
HGDP00982	Mbuti_Pygmies	African	HGDP
HGDP00478	Mbuti_Pygmies	African	HGDP
HGDP01036	San	African	HGDP
HGDP00987	San	African	HGDP
HGDP01029	San	African	HGDP
HGDP01032	San	African	HGDP
HGDP00992	San	African	HGDP
HGDP00991	San	African	HGDP
HGDP00940	Yoruba	African	HGDP
HGDP00932	Yoruba	African	HGDP
HGDP00930	Yoruba	African	HGDP
HGDP00931	Yoruba	African	HGDP
HGDP00929	Yoruba	African	HGDP
HGDP00941	Yoruba	African	HGDP
HGDP00943	Yoruba	African	HGDP
HGDP00927	Yoruba	African	HGDP
HGDP00944	Yoruba	African	HGDP
HGDP00937	Yoruba	African	HGDP
HGDP00936	Yoruba	African	HGDP
HGDP00942	Yoruba	African	HGDP
